# Supplementary material for: Transcriptional Activity of Genes Related to the Biotransformation Process in the Development of Colorectal Cancer
Source: Int J Mol Sci. 2025 Dec 16;26(24):12116. doi: 10.3390/ijms262412116 (PMC12733395; doi:10.3390/ijms262412116)
Supplement: Supplementary file 1 [file ijms-26-12116-s001.zip]

Archive with 49 entries (48 files):
- Supplementary material/
- Supplementary material/S1 Histopathological image of CRC in G1 (10x) with dirty necrosis.jpg
- Supplementary material/S10 List of 456 entities of transporters.xlsx
- Supplementary material/S10 List of 73 entities of AHR canonical and non-canonical pathways.xlsx
- Supplementary material/S11 ANOVA results of 98 significant from 366 entities of biotransformation.xlsx
- Supplementary material/S12 ANOVA results of 29 significant mRNA from 121 entities of functionalization.xlsx
- Supplementary material/S13 ANOVA results of 9 significant mRNA from 91 CYPs.xlsx
- Supplementary material/S14 ANOVA results of 14 significant mRNA from 75 conjugation.xlsx
- Supplementary material/S15 ANOVA results of 11 significant mRNA from 69 ATP binding cassette.xlsx
- Supplementary material/S16 ANOVA results of 63 significant mRNA from 456 transporters.xlsx
- Supplementary material/S17 ANOVA results of 17 significant mRNA of AHR path ANOVA.xlsx
- Supplementary material/S17 List of 73 entities of AHR canonical and non-canonical pathways.xlsx
- Supplementary material/S18 ANOVA results of 17 significant mRNA of AHR path ANOVA.xlsx
- Supplementary material/S18 Significant genes name and functions.pdf
- Supplementary material/S19 Correlations of phase I transcripts distinguished in normal control large colon tissue (CC).jpg
- Supplementary material/S19 Significant genes name and functions.pdf
- Supplementary material/S2 Histopatological image of CRC in G2 (10x) primitive light, desmoplasm.jpg
- Supplementary material/S20 Correlations of phase I transcripts distinguished in normal control large colon tissue (CC) CC vs in adenocarcinoma tissue (AC).jpg
- Supplementary material/S21 Correlations of phase I transcripts distinguished in adenocarcinoma tissue (AC vs AC).jpg
- Supplementary material/S22 Correlations of phase I transcripts distinguished in normal control large colon tissue (CC).jpg
- Supplementary material/S22 Correlations of phase II transcripts distinguished in normal control large colon tissue (CC vs CC).jpg
- Supplementary material/S23 Correlations of phase II transcripts distinguished in normal control large colon tissue (CC vs CC).jpg
- Supplementary material/S23 Correlations of phase II transcripts distinguished in normal control large colon tissue (CC) CC vs in adenocarcinoma tissue (AC).jpg
- Supplementary material/S24 Correlations of phase II transcripts distinguished in adenocarcinoma tissue (AC vs AC).jpg
- Supplementary material/S25 Correlations of phase II transcripts distinguished in normal control large colon tissue (CC) CC vs in adenocarcinoma tissue (AC).jpg
- Supplementary material/S25 Correlations of phase III transcripts distinguished in normal control large colon tissue (CC).jpg
- Supplementary material/S26 Correlations of phase III transcripts distinguished in normal control large colon tissue (CC) CC vs in adenocarcinoma tissue (AC).jpg
- Supplementary material/S27 Correlations of phase III transcripts distinguished in adenocarcinoma tissue (AC vs AC).jpg
- Supplementary material/S28 Correlations of phase I and II transcripts distinguished in normal control large colon tissue (CC).jpg
- Supplementary material/S29 Correlations of phase II and III transcripts distinguished in normal control large colon tissue (CC).jpg
- Supplementary material/S3 Histopatological image of CRC in G3 (20x)  primitive colon cancer cells.jpg
- Supplementary material/S30 Correlations of phase I and III transcripts distinguished in normal control large colon tissue (CC).jpg
- Supplementary material/S31 Correlations of phase I and II transcripts distinguished in adenocarcinoma tissue (AC vs AC).jpg
- Supplementary material/S32 Correlations of phase II and III transcripts distinguished in adenocarcinoma tissue (AC vs AC).jpg
- Supplementary material/S33 Correlations of phase I and III transcripts distinguished in adenocarcinoma tissue (AC vs AC).jpg
- Supplementary material/S34 Correlations of phase III transcripts distinguished in normal control large colon tissue (CC).jpg
- Supplementary material/S4 Figure of Quality Control of CRC Microarrays.tiff
- Supplementary material/S4 List of 366 entities of biotransformation.xlsx
- Supplementary material/S5 List of 121 entities of functionalization.xlsx
- Supplementary material/S5 List of 366 entities of biotransformation.xlsx
- Supplementary material/S6 List of 121 entities of functionalization.xlsx
- Supplementary material/S6 List of 91 entities of cytochrome P450 (CYPs).xlsx
- Supplementary material/S7 List of 75 entities of conjugation.xlsx
- Supplementary material/S7 List of 91 entities of cytochrome P450 (CYPs).xlsx
- Supplementary material/S8 List of 69 entities of ATP Binding Cassette.xlsx
- Supplementary material/S8 List of 75 entities of conjugation.xlsx
- Supplementary material/S9 List of 456 entities of transporters.xlsx
- Supplementary material/S9 List of 69 entities of ATP Binding Cassette.xlsx
- Supplementary material/Supplementary materials check list.pdf
