# Supplementary material for: Transcriptional Activity of Genes Related to the Biotransformation Process in the Development of Colorectal Cancer
Source: Int J Mol Sci. 2025 Dec 16;26(24):12116. doi: 10.3390/ijms262412116 (PMC12733395; doi:10.3390/ijms262412116)
Supplement: Supplementary file 1 [file ijms-26-12116-s001.zip › Supplementary material/S10 List of 456 entities of transporters.xlsx]

## Sheet: Arkusz1
Probe sets
203504_s_at
203505_at
215869_at
216066_at
220159_at
215465_at
210099_at
210100_s_at
212772_s_at
204343_at
210082_at
213353_at
217504_at
219577_s_at
204719_at
209993_at
209994_s_at
208288_at
211224_s_at
207819_s_at
203191_at
203192_at
209620_s_at
206317_s_at
207561_s_at
207321_s_at
214209_s_at
202804_at
202805_s_at
213485_s_at
215873_x_at
206155_at
208161_s_at
209641_s_at
214979_at
203196_at
209380_s_at
208480_s_at
214033_at
215559_at
210245_at
210246_s_at
208462_s_at
208561_at
208562_s_at
205142_x_at
216418_at
207583_at
202850_at
203981_s_at
203982_s_at
201872_s_at
201873_s_at
200045_at
207622_s_at
207623_at
209246_at
209247_s_at
214232_at
202394_s_at
204567_s_at
211113_s_at
209735_at
207593_at
220383_at
207185_at
207095_at
204928_s_at
210422_x_at
210423_s_at
217473_x_at
217507_at
203123_s_at
203124_s_at
203125_x_at
210047_at
220281_at
204404_at
208354_s_at
215274_at
209400_at
209401_s_at
209402_s_at
211112_at
210040_at
220740_s_at
218066_at
219874_at
220371_s_at
220502_s_at
220503_at
207567_at
205243_at
205244_s_at
219824_at
205856_at
208409_at
217085_at
207254_at
211349_at
205316_at
205317_s_at
219593_at
202234_s_at
202235_at
202236_s_at
209900_s_at
208278_s_at
219915_s_at
204462_s_at
202855_s_at
202856_s_at
217685_at
217691_x_at
205234_at
206599_at
206600_s_at
213590_at
207038_at
207057_at
210807_s_at
220455_at
206872_at
207097_s_at
207298_at
207051_at
221041_s_at
220551_at
204229_at
204230_s_at
219559_at
207074_s_at
205857_at
207150_at
209775_x_at
209776_s_at
209777_s_at
211576_s_at
209681_at
220736_at
206396_at
213664_at
208389_s_at
202800_at
209610_s_at
209611_s_at
212810_s_at
212811_x_at
208916_at
206882_at
207355_at
210923_at
201920_at
202744_at
207201_s_at
220100_at
207444_at
207408_at
218675_at
221106_at
204981_at
206097_at
207429_at
205421_at
205896_at
205074_at
210343_s_at
216599_x_at
220554_at
221661_at
221662_s_at
221298_s_at
209236_at
209237_s_at
211572_s_at
206081_at
210420_at
210421_s_at
211842_s_at
220867_s_at
219090_at
57588_at
210010_s_at
218275_at
207088_s_at
209003_at
203339_at
203340_s_at
203775_at
204587_at
211855_s_at
218653_at
209910_at
210686_x_at
214140_at
211754_s_at
214210_at
203658_at
220474_at
218725_at
220182_at
204342_at
221432_s_at
200030_s_at
216712_at
221037_s_at
221020_s_at
201917_s_at
201918_at
201919_at
218136_s_at
218978_s_at
221920_s_at
217961_at
202825_at
214821_at
205716_at
214029_at
212683_at
32091_at
212833_at
200657_at
212085_at
212826_s_at
205058_at
220733_at
214951_at
205097_at
206143_at
215657_at
206529_x_at
221572_s_at
205768_s_at
205769_at
222217_s_at
219733_s_at
219932_at
207560_at
207249_s_at
220475_at
201801_s_at
201802_at
204717_s_at
219344_at
201249_at
201250_s_at
221024_s_at
221262_s_at
216236_s_at
222088_s_at
206535_at
202497_x_at
202498_s_at
202499_s_at
206603_at
218494_s_at
204429_s_at
204430_s_at
220091_at
218985_at
219991_at
212907_at
220435_at
207035_at
207362_at
218989_x_at
220181_x_at
220814_at
202614_at
203971_at
204204_at
203164_at
203165_s_at
208177_at
217530_at
204124_at
203306_s_at
207439_s_at
207440_at
209326_at
206770_s_at
209865_at
218519_at
202433_at
218485_s_at
219447_s_at
209711_at
209712_at
209713_s_at
213082_s_at
213083_at
220796_x_at
222263_at
79005_at
215169_at
217122_s_at
218988_at
218826_at
220123_at
219783_at
219569_s_at
213119_at
218928_s_at
202830_s_at
217289_s_at
218237_s_at
212890_at
218041_x_at
220924_s_at
205972_at
220786_s_at
214830_at
218727_at
222215_at
56821_at
217778_at
212110_at
220413_at
219215_s_at
202088_at
202089_s_at
202667_s_at
209266_s_at
209267_s_at
216504_s_at
219869_s_at
216009_at
216011_at
217859_s_at
205799_s_at
205800_at
200924_s_at
219175_s_at
204394_at
210692_s_at
213113_s_at
222364_at
205597_at
220245_at
221644_s_at
214719_at
219525_at
218416_s_at
218417_s_at
48106_at
205592_at
206830_at
218682_s_at
202111_at
205918_at
203908_at
210738_s_at
210739_x_at
211494_s_at
221723_s_at
207603_at
207604_s_at
209884_s_at
210286_s_at
207056_s_at
219125_s_at
220756_s_at
218151_x_at
222155_s_at
206628_at
214389_at
207771_at
212944_at
213164_at
213167_s_at
215960_at
211123_at
204087_s_at
220722_s_at
205152_at
215812_s_at
207048_at
206058_at
207184_at
219795_at
206376_at
219820_at
210353_s_at
215715_at
216610_at
216611_s_at
217213_at
217214_s_at
217621_at
219614_s_at
206836_at
207519_at
210810_s_at
205920_at
205921_s_at
211030_s_at
208494_at
202219_at
210854_x_at
213843_x_at
207043_s_at
206566_at
212290_at
212292_at
212295_s_at
215401_at
215979_s_at
220868_s_at
207528_s_at
209921_at
217678_at
207626_s_at
205864_at
214406_s_at
201195_s_at
203578_s_at
203579_s_at
203580_s_at
204588_s_at
202752_x_at
216092_s_at
216603_at
216604_s_at
217248_s_at
220135_s_at
207053_at
210804_x_at
211805_s_at
215267_s_at
218749_s_at
209453_at
208039_at
211116_at
207212_at
201349_at
209830_s_at
220650_s_at
203909_at
214860_at
212947_at
207308_at
211480_s_at
211481_at
210366_at
206354_at
220460_at
204368_at
203472_s_at
203473_at
211557_x_at
210542_s_at
219229_at
219911_s_at
207596_at
222071_s_at
220984_s_at
