# Supplementary material for: Transcriptional Activity of Genes Related to the Biotransformation Process in the Development of Colorectal Cancer
Source: Int J Mol Sci. 2025 Dec 16;26(24):12116. doi: 10.3390/ijms262412116 (PMC12733395; doi:10.3390/ijms262412116)
Supplement: Supplementary file 1 [file ijms-26-12116-s001.zip › Supplementary material/S10 List of 73 entities of AHR canonical and non-canonical pathways.xlsx]

## Sheet: Arkusz1
Probe sets
202820_at
201781_s_at
201782_s_at
201781_s_at
201782_s_at
210828_s_at
205509_at
206651_s_at
204920_at
205749_at
207608_x_at
207609_s_at
202434_s_at
202435_s_at
202436_s_at
202437_s_at
2028_s_at
204947_at
207042_at
203692_s_at
203693_s_at
38707_r_at
202248_at
203957_at
202221_s_at
213579_s_at
210211_s_at
211968_s_at
211969_at
214328_s_at
200064_at
214359_s_at
200598_s_at
200599_s_at
216449_x_at
216450_x_at
202859_x_at
211506_s_at
202417_at
208960_s_at
208961_s_at
211610_at
208532_x_at
214517_at
209239_at
207535_s_at
209636_at
211524_at
209119_x_at
209120_at
209121_x_at
215073_s_at
209791_at
211412_at
211413_s_at
207752_x_at
210597_x_at
211531_x_at
206998_x_at
200627_at
208131_s_at
210702_s_at
211892_s_at
205127_at
205128_x_at
215813_s_at
204748_at
203132_at
211540_s_at
202833_s_at
211428_at
211429_s_at
213324_at
