# Supplementary material for: Transcriptional Activity of Genes Related to the Biotransformation Process in the Development of Colorectal Cancer
Source: Int J Mol Sci. 2025 Dec 16;26(24):12116. doi: 10.3390/ijms262412116 (PMC12733395; doi:10.3390/ijms262412116)
Supplement: Supplementary file 1 [file ijms-26-12116-s001.zip › Supplementary material/S11 ANOVA results of 98 significant from 366 entities of biotransformation.xlsx]

## Sheet: 98 Anova AHR 366
Probe Set ID	p (Corr)	p	FC ([CS I] vs [Control])	Regulation ([CS I] vs [Control])	FC ([CS II] vs [Control])	Regulation ([CS II] vs [Control])	FC ([CS III] vs [Control])	Regulation ([CS III] vs [Control])	FC ([CS IV] vs [Control])	Regulation ([CS IV] vs [Control])	Gene Symbol
209612_s_at	5.899198E-6	6.447211E-8	-4.178363	down	-8.256104	down	-1.3363525	down	-11.224439	down	ADH1B		Legend:
209613_s_at	2.8794736E-4	9.089161E-6	-5.525436	down	-6.1121373	down	-1.2864959	down	-7.235382	down	ADH1B			do not meet the adopted analysis criteria
206262_at	0.014614302	0.0027551553	1.046969	up	-4.961901	down	-2.66304	down	-4.989197	down	ADH1C			incorrect expression
208847_s_at	2.160348E-4	5.90259E-6	-1.1721674	down	-1.4250302	down	-1.7213227	down	-2.4412954	down	ADH5
208848_at	0.005313235	6.3873624E-4	-1.9440273	down	-1.7835468	down	-1.5705818	down	-4.6328683	down	ADH5
214261_s_at	0.022042412	0.004577113	1.2414379	up	-1.3648305	down	-1.7761621	down	-1.6335603	down	ADH6
200903_s_at	3.4893205E-4	1.2393762E-5	1.5495033	up	2.7739227	up	1.0805304	up	1.6091652	up	AHCY
202820_at	0.012399711	0.002103469	1.2123413	up	1.1523585	up	1.5062014	up	1.298349	up	AHR
206561_s_at	0.04718139	0.012473554	-1.3760252	down	-5.10612	down	-4.3525496	down	-6.9310694	down	AKR1B10
216594_x_at	0.02874	0.0062819673	-1.6694756	down	-1.5725511	down	-1.3831295	down	-1.4266255	down	AKR1C1
204151_x_at	0.033545602	0.0078823	-1.6103824	down	-1.8556184	down	-1.2944256	down	-1.4116926	down	AKR1C1
211653_x_at	0.012399711	0.002127801	-1.4812224	down	-1.6776038	down	-1.7526388	down	-1.5902178	down	AKR1C2
202139_at	0.005038261	5.4244674E-4	-1.1874721	down	-1.3901992	down	-1.0585767	down	-2.424687	down	AKR7A2
212224_at	0.0021569189	1.6501019E-4	-3.2937179	down	-6.2071033	down	-2.8003995	down	-6.081615	down	ALDH1A1
201425_at	0.008305808	0.0012708339	-1.1054853	down	-1.2613177	down	-1.4737608	down	-1.7394593	down	ALDH2
219270_at	0.011763297	0.0018641291	1.1212616	up	1.2371907	up	1.2560446	up	1.4400002	up	CHAC1
220446_s_at	0.033848945	0.008066959	1.1566216	up	1.2436442	up	1.0842935	up	1.1465826	up	CHST4
208817_at	0.044307593	0.011500604	1.1160758	up	1.515165	up	1.4227921	up	1.182331	up	COMT
206651_s_at	5.4370676E-4	2.0797526E-5	1.1140574	up	1.0639894	up	1.0963619	up	1.2988943	up	CPB2
204920_at	0.0013887828	9.486221E-5	1.5059524	up	-1.0191798	down	1.1166803	up	1.5117145	up	CPS1
202859_x_at	0.0038608396	3.4952452E-4	3.8853083	up	4.349061	up	3.3335302	up	7.296434	up	CXCL8
207843_x_at	7.475801E-4	3.6766232E-5	-1.261261	down	-1.0950737	down	-1.4417589	down	-2.698449	down	CYB5A
209366_x_at	0.0017196626	1.2686035E-4	-1.3215733	down	-1.0951408	down	-1.5204238	down	-2.4877212	down	CYB5A
215726_s_at	0.0033796711	2.7702222E-4	-1.3112285	down	-1.1429831	down	-1.543267	down	-2.0220697	down	CYB5A
220230_s_at	0.009933258	0.0015469829	1.072729	up	1.5513558	up	1.0738138	up	1.2152632	up	CYB5R2
202437_s_at	0.019377891	0.0039179344	-1.1000856	down	1.1759726	up	3.2503707	up	2.2172928	up	CYP1B1
205676_at	0.0076782866	0.0011217351	1.1979966	up	1.454271	up	1.2350857	up	1.4204882	up	CYP27B1
206755_at	0.033848945	0.008138544	-1.0102233	down	1.5492927	up	1.8684295	up	1.8548898	up	CYP2B6
206754_s_at	0.006952068	9.307413E-4	1.1462239	up	2.3097932	up	2.2147887	up	4.477225	up	CYP2B7P
217468_at	0.0072869807	9.954892E-4	1.5218605	up	1.0956227	up	-1.1366012	down	1.2999351	up	CYP2D6
207498_s_at	0.014692821	0.0028374235	1.1290336	up	1.0977879	up	-1.1101043	down	1.7529695	up	CYP2D6
210726_at	0.006661719	8.7366806E-4	1.0006388	up	-1.084972	down	-1.0165511	down	1.2898582	up	CYP3A4
206515_at	0.011876275	0.0019144815	1.0404555	up	2.1972165	up	-1.0462123	down	1.1641165	up	CYP4F3
210576_at	0.03552768	0.008833385	1.198774	up	-1.0370958	down	1.0203676	up	1.3704377	up	CYP4F8
205983_at	0.004243194	4.057699E-4	3.032763	up	2.302638	up	2.3360226	up	3.6883376	up	DPEP1
220179_at	0.04718139	0.012504358	1.1915107	up	1.0147054	up	1.1089454	up	1.3493202	up	DPEP3
215982_s_at	0.005313235	6.3874957E-4	-1.0521607	down	1.2851127	up	1.6031722	up	1.6430964	up	DXO
204947_at	0.0013887828	9.390667E-5	1.4002674	up	1.0885422	up	1.0438926	up	1.5447981	up	E2F1
2028_s_at	0.031112125	0.0072254934	1.0296075	up	1.245003	up	1.0473771	up	1.2654264	up	E2F1
203693_s_at	0.0012996506	8.0364574E-5	1.8600564	up	1.6984116	up	1.5275847	up	1.8560402	up	E2F3
203957_at	1.3127919E-4	2.8694906E-6	1.2905778	up	1.6149254	up	1.0491799	up	1.1338906	up	E2F6
202017_at	0.005038261	5.6439533E-4	-2.8659735	down	-1.3926853	down	-1.1776272	down	-2.0540164	down	EPHX1
209368_at	2.160348E-4	5.838257E-6	-1.682169	down	-2.0348017	down	-1.8394989	down	-2.2389028	down	EPHX2
205666_at	0.035327733	0.008590624	1.1329373	up	1.4435489	up	1.4523026	up	1.2428542	up	FMO1
206263_at	0.031036127	0.007120151	-1.3859535	down	-1.358171	down	-1.39906	down	-1.2745986	down	FMO4
215300_s_at	0.03543391	0.008713257	-1.4451561	down	-1.4163247	down	-1.5735908	down	-1.834714	down	FMO5
215380_s_at	0.012271466	0.0020117157	1.6494976	up	1.7943783	up	1.1341915	up	1.39719	up	GGCT
205582_s_at	0.0012996506	8.1672035E-5	-1.1687936	down	1.3461806	up	1.9685345	up	2.027551	up	GGT5
214091_s_at	0.012399711	0.0021343764	-3.7603774	down	-3.37262	down	1.0325282	up	-1.9832993	down	GPX3
201348_at	0.019377891	0.0038790826	-4.1500754	down	-3.146786	down	1.0635402	up	-1.8186722	down	GPX3
201415_at	0.04805732	0.012867807	1.6979178	up	1.6771294	up	1.1736766	up	1.7118114	up	GSS
222102_at	0.005313235	6.1869924E-4	1.0805829	up	1.0680933	up	-1.0308455	down	1.3565221	up	GSTA3
204550_x_at	7.8404567E-4	4.0701823E-5	-2.031699	down	-1.7662541	down	-1.4903959	down	-1.3378177	down	GSTM1
215333_x_at	0.0012841199	7.367901E-5	-1.9275067	down	-1.6304479	down	-1.5673505	down	-1.2183361	down	GSTM1
204418_x_at	5.555733E-4	2.5805319E-5	-2.3112483	down	-1.789132	down	-1.4354697	down	-1.332297	down	GSTM2
204149_s_at	2.596235E-5	4.6101385E-7	-1.9539014	down	-1.8676502	down	-2.477774	down	-2.3636725	down	GSTM4
210912_x_at	0.0065180156	8.1920414E-4	-1.3030312	down	-1.2473823	down	-1.4599446	down	-1.4884882	down	GSTM4
201470_at	0.0046522375	4.7030818E-4	1.4650238	up	1.6112816	up	-1.1290183	down	1.1533793	up	GSTO1
200824_at	0.0038528903	3.291089E-4	1.4892336	up	2.186674	up	1.4205489	up	1.6500002	up	GSTP1
205439_at	0.044307593	0.011466517	1.2121421	up	1.0200891	up	1.1616702	up	1.4224836	up	GSTT2
203284_s_at	0.0048654205	5.05153E-4	1.3087014	up	2.589825	up	1.7669508	up	1.1055955	up	HS2ST1
200598_s_at	0.031036127	0.0070919227	1.6796234	up	-1.4669118	down	-1.224907	down	-3.1185842	down	HSP90B1
211791_s_at	0.030841025	0.0068254727	1.1318369	up	1.2713065	up	-1.0130644	down	1.3935732	up	KCNAB2
204389_at	2.8198E-7	7.7043716E-10	-1.5928584	down	-3.9006205	down	-2.546944	down	-4.774403	down	MAOA
204388_s_at	9.406098E-7	5.1399445E-9	-1.5987899	down	-3.1175642	down	-2.6650615	down	-4.0792437	down	MAOA
212741_at	1.0454216E-5	1.4281716E-7	-1.5092796	down	-3.3554213	down	-2.5402343	down	-4.608766	down	MAOA
221636_s_at	0.005038261	5.623954E-4	-1.2455956	down	-1.4085944	down	-1.3321426	down	-1.3160727	down	MARC2
217993_s_at	0.014692821	0.0028502466	1.074014	up	-1.1265935	down	-1.3848983	down	-1.6316597	down	MAT2B
201403_s_at	0.0011251892	6.148575E-5	-1.1518577	down	-1.2097404	down	-1.5191264	down	-2.2055023	down	MGST3
217884_at	0.0038528903	3.3686473E-4	1.4128927	up	1.7634845	up	1.1980813	up	1.686707	up	NAT10
204382_at	0.0038608396	3.5865724E-4	1.346332	up	1.2140644	up	1.1111255	up	1.4778047	up	NAT9
209105_at	0.0028654034	2.2704016E-4	-1.5572019	down	-1.425047	down	-1.2660547	down	-1.9963598	down	NCOA1
209107_x_at	0.0066404496	8.527353E-4	-1.7748052	down	-1.3517667	down	-1.1173049	down	-1.4270246	down	NCOA1
210249_s_at	0.0076782866	0.0011022476	-1.6064832	down	-1.3645812	down	-1.0450358	down	-1.385574	down	NCOA1
209106_at	0.031036127	0.0071230456	-1.7851138	down	-1.6155132	down	-1.1132586	down	-1.8703471	down	NCOA1
203916_at	0.0046522375	4.7021627E-4	1.1661232	up	1.081827	up	1.315163	up	1.4305714	up	NDST2
202237_at	2.8794736E-4	9.440897E-6	2.0210683	up	2.9305787	up	5.702632	up	4.677166	up	NNMT
202238_s_at	5.555733E-4	2.558669E-5	1.7669057	up	2.3324168	up	5.391464	up	3.2342975	up	NNMT
203814_s_at	0.008198818	0.0012320628	1.037	up	2.311148	up	1.2622646	up	1.2447912	up	NQO2
211413_s_at	0.037463762	0.00951948	1.0509732	up	1.020536	up	-1.0476705	down	1.4281017	up	PADI4
211531_x_at	0.022692306	0.0047740643	1.1579927	up	1.0604452	up	1.0607989	up	1.6266345	up	PRB1
210597_x_at	0.026615134	0.0057447967	1.1742665	up	1.0369318	up	-1.1236955	down	1.3701215	up	PRB1
206998_x_at	0.0014334829	1.0183211E-4	1.2648748	up	1.1164432	up	1.0868956	up	1.6130282	up	PRB3
215813_s_at	0.005599718	6.8848993E-4	-4.030094	down	-2.995248	down	-1.7334723	down	-4.3044653	down	PTGS1
205127_at	0.007378397	0.0010281373	-4.4447412	down	-3.1494975	down	-2.1779928	down	-4.4322224	down	PTGS1
205128_x_at	0.0076782866	0.001132862	-3.4520023	down	-2.554651	down	-1.7924898	down	-3.1025693	down	PTGS1
202449_s_at	0.014567693	0.002706566	-1.6159781	down	-1.2756575	down	-1.3082404	down	-1.44748	down	RXRA
205058_at	0.02635822	0.0056173257	1.0969539	up	1.0654976	up	-1.0113338	down	1.4035932	up	SLC26A1
210357_s_at	2.596235E-5	4.9654767E-7	1.3127006	up	1.3842568	up	1.3241163	up	2.607829	up	SMOX
211470_s_at	0.014567693	0.002698536	-1.0105213	down	1.543209	up	1.2844003	up	1.4241087	up	SULT1C2
205759_s_at	5.555733E-4	2.3706594E-5	1.0970871	up	1.5991325	up	1.2421901	up	1.7263827	up	SULT2B1
203343_at	0.012789281	0.002236377	-1.2350588	down	-2.1393278	down	-1.741285	down	-2.6771166	down	UGDH
205480_s_at	4.162629E-6	3.411991E-8	-1.9623973	down	-2.9942427	down	-2.368698	down	-5.136534	down	UGP2
221304_at	0.013526425	0.0024391913	-1.320873	down	-1.5422115	down	-1.420627	down	-1.3940616	down	UGT1A8
221305_s_at	0.013037584	0.0023154179	-1.7241366	down	-2.6837704	down	-2.4619782	down	-1.5482692	down	UGT1A9
207245_at	0.02198225	0.0045045596	-2.4663382	down	-8.624178	down	-3.6487193	down	-5.8797884	down	UGT2B17
208007_at	0.018795747	0.003697524	-1.0206612	down	1.0658145	up	1.0605726	up	1.475956	up	unknown
214863_at	0.036969017	0.009292758	1.030784	up	1.086723	up	-1.032071	down	1.3124999	up	LOC100287602
