# Supplementary material for: Transcriptional Activity of Genes Related to the Biotransformation Process in the Development of Colorectal Cancer
Source: Int J Mol Sci. 2025 Dec 16;26(24):12116. doi: 10.3390/ijms262412116 (PMC12733395; doi:10.3390/ijms262412116)
Supplement: Supplementary file 1 [file ijms-26-12116-s001.zip › Supplementary material/S12 ANOVA results of 29 significant mRNA from 121 entities of functionalization.xlsx]

## Sheet: Anova 121 I faza
Probe Set ID	p (Corr)	p	FC ([CS I] vs [Control])	Regulation ([CS I] vs [Control])	FC ([CS II] vs [Control])	Regulation ([CS II] vs [Control])	FC ([CS III] vs [Control])	Regulation ([CS III] vs [Control])	FC ([CS IV] vs [Control])	Regulation ([CS IV] vs [Control])	Gene Symbol
202017_at	0.0075733894	5.6439533E-4	-2.8659735	down	-1.3926853	down	-1.1776272	down	-2.0540164	down	EPHX1		Legend:
202437_s_at	0.018233463	0.0039179344	-1.1000856	down	1.1759726	up	3.2503707	up	2.2172928	up	CYP1B1			do not meet the adopted analysis criteria
202449_s_at	0.014305343	0.002706566	-1.6159781	down	-1.2756575	down	-1.3082404	down	-1.44748	down	RXRA			incorrect expression
202820_at	0.012119989	0.002103469	1.2123413	up	1.1523585	up	1.5062014	up	1.298349	up	AHR
203814_s_at	0.007846295	0.0012320628	1.037	up	2.311148	up	1.2622646	up	1.2447912	up	NQO2
204388_s_at	3.1096664E-7	5.1399445E-9	-1.5987899	down	-3.1175642	down	-2.6650615	down	-4.0792437	down	MAOA
204389_at	9.3222894E-8	7.7043716E-10	-1.5928584	down	-3.9006205	down	-2.546944	down	-4.774403	down	MAOA
205127_at	0.0076153497	0.0010281373	-4.4447412	down	-3.1494975	down	-2.1779928	down	-4.4322224	down	PTGS1
205128_x_at	0.0076153497	0.001132862	-3.4520023	down	-2.554651	down	-1.7924898	down	-3.1025693	down	PTGS1
205666_at	0.03685654	0.008590624	1.1329373	up	1.4435489	up	1.4523026	up	1.2428542	up	FMO1
205676_at	0.0076153497	0.0011217351	1.1979966	up	1.454271	up	1.2350857	up	1.4204882	up	CYP27B1
206262_at	0.014305343	0.0027551553	1.046969	up	-4.961901	down	-2.66304	down	-4.989197	down	ADH1C
206515_at	0.011582613	0.0019144815	1.0404555	up	2.1972165	up	-1.0462123	down	1.1641165	up	CYP4F3
207498_s_at	0.014305343	0.0028374235	1.1290336	up	1.0977879	up	-1.1101043	down	1.7529695	up	CYP2D6///CYP2D7///LOC101929829
208007_at	0.017896017	0.003697524	-1.0206612	down	1.0658145	up	1.0605726	up	1.475956	up
209105_at	0.0034339824	2.2704016E-4	-1.5572019	down	-1.425047	down	-1.2660547	down	-1.9963598	down	NCOA1
209106_at	0.031921797	0.0071230456	-1.7851138	down	-1.6155132	down	-1.1132586	down	-1.8703471	down	NCOA1
209107_x_at	0.0076153497	8.527353E-4	-1.7748052	down	-1.3517667	down	-1.1173049	down	-1.4270246	down	NCOA1
209612_s_at	2.6003752E-6	6.447211E-8	-4.178363	down	-8.256104	down	-1.3363525	down	-11.224439	down	ADH1B
209613_s_at	1.8329808E-4	9.089161E-6	-5.525436	down	-6.1121373	down	-1.2864959	down	-7.235382	down	ADH1B
210249_s_at	0.0076153497	0.0011022476	-1.6064832	down	-1.3645812	down	-1.0450358	down	-1.385574	down	NCOA1
210357_s_at	1.2016453E-5	4.9654767E-7	1.3127006	up	1.3842568	up	1.3241163	up	2.607829	up	SMOX
210576_at	0.03685654	0.008833385	1.198774	up	-1.0370958	down	1.0203676	up	1.3704377	up	CYP4F8
210726_at	0.0076153497	8.7366806E-4	1.0006388	up	-1.084972	down	-1.0165511	down	1.2898582	up	CYP3A4
212224_at	0.002852319	1.6501019E-4	-3.2937179	down	-6.2071033	down	-2.8003995	down	-6.081615	down	ALDH1A1
212741_at	4.320219E-6	1.4281716E-7	-1.5092796	down	-3.3554213	down	-2.5402343	down	-4.608766	down	MAOA
215813_s_at	0.0075733894	6.8848993E-4	-4.030094	down	-2.995248	down	-1.7334723	down	-4.3044653	down	PTGS1
215982_s_at	0.0075733894	6.3874957E-4	-1.0521607	down	1.2851127	up	1.6031722	up	1.6430964	up	DXO
217468_at	0.0076153497	9.954892E-4	1.5218605	up	1.0956227	up	-1.1366012	down	1.2999351	up	CYP2D6
