# Supplementary material for: Transcriptional Activity of Genes Related to the Biotransformation Process in the Development of Colorectal Cancer
Source: Int J Mol Sci. 2025 Dec 16;26(24):12116. doi: 10.3390/ijms262412116 (PMC12733395; doi:10.3390/ijms262412116)
Supplement: Supplementary file 1 [file ijms-26-12116-s001.zip › Supplementary material/S13 ANOVA results of 9 significant mRNA from 91 CYPs.xlsx]

## Sheet: ANOVA cyp 91
Probe Set ID	p (Corr)	FC ([CS I] vs [Control])	Regulation ([CS I] vs [Control])	FC ([CS II] vs [Control])	Regulation ([CS II] vs [Control])	FC ([CS III] vs [Control])	Regulation ([CS III] vs [Control])	FC ([CS IV] vs [Control])	Regulation ([CS IV] vs [Control])	Gene Symbol
202437_s_at	0.03961467	-1.1000856	down	1.1759726	up	3.2503707	up	2.2172928	up	CYP1B1				Legend:
205676_at	0.017012982	1.1979966	up	1.454271	up	1.2350857	up	1.4204882	up	CYP27B1					do not meet the adopted analysis criteria
206515_at	0.02488826	1.0404555	up	2.1972165	up	-1.0462123	down	1.1641165	up	CYP4F3					incorrect expression
206754_s_at	0.017012982	1.1462239	up	2.3097932	up	2.2147887	up	4.477225	up	CYP2B6///CYP2B7P
207498_s_at	0.03227569	1.1290336	up	1.0977879	up	-1.1101043	down	1.7529695	up	CYP2D6///CYP2D7///LOC101929829
208130_s_at	0.005543687	1.2157197	up	1.916166	up	1.3779693	up	1.738454	up	TBXAS1
210726_at	0.017012982	1.0006388	up	-1.084972	down	-1.0165511	down	1.2898582	up	CYP3A4
215982_s_at	0.017012982	-1.0521607	down	1.2851127	up	1.6031722	up	1.6430964	up	DXO
217468_at	0.017012982	1.5218605	up	1.0956227	up	-1.1366012	down	1.2999351	up	CYP2D6
