# Supplementary material for: Transcriptional Activity of Genes Related to the Biotransformation Process in the Development of Colorectal Cancer
Source: Int J Mol Sci. 2025 Dec 16;26(24):12116. doi: 10.3390/ijms262412116 (PMC12733395; doi:10.3390/ijms262412116)
Supplement: Supplementary file 1 [file ijms-26-12116-s001.zip › Supplementary material/S14 ANOVA results of 14 significant mRNA from 75 conjugation.xlsx]

## Sheet: Anova 75 II faza
Probe Set ID	p (Corr)	p	FC ([CS I] vs [Control])	Regulation ([CS I] vs [Control])	FC ([CS II] vs [Control])	Regulation ([CS II] vs [Control])	FC ([CS III] vs [Control])	Regulation ([CS III] vs [Control])	FC ([CS IV] vs [Control])	Regulation ([CS IV] vs [Control])	Gene Symbol
200824_at	0.003085396	3.291089E-4	1.4892336	up	2.186674	up	1.4205489	up	1.6500002	up	GSTP1		Legend:
201403_s_at	7.6857186E-4	6.148575E-5	-1.1518577	down	-1.2097404	down	-1.5191264	down	-2.2055023	down	MGST3			do not meet the adopted analysis criteria
201470_at	0.003919235	4.7030818E-4	1.4650238	up	1.6112816	up	-1.1290183	down	1.1533793	up	GSTO1			incorrect expression
202237_at	3.5403363E-4	9.440897E-6	2.0210683	up	2.9305787	up	5.702632	up	4.677166	up	NNMT
202238_s_at	4.7975045E-4	2.558669E-5	1.7669057	up	2.3324168	up	5.391464	up	3.2342975	up	NNMT
204149_s_at	3.4576038E-5	4.6101385E-7	-1.9539014	down	-1.8676502	down	-2.477774	down	-2.3636725	down	GSTM4
204550_x_at	6.1052735E-4	4.0701823E-5	-2.031699	down	-1.7662541	down	-1.4903959	down	-1.3378177	down	GSTM1
205759_s_at	4.7975045E-4	2.3706594E-5	1.0970871	up	1.5991325	up	1.2421901	up	1.7263827	up	SULT2B1
207245_at	0.02413157	0.0045045596	-2.4663382	down	-8.624178	down	-3.6487193	down	-5.8797884	down	UGT2B15///UGT2B17
210912_x_at	0.005585483	8.1920414E-4	-1.3030312	down	-1.2473823	down	-1.4599446	down	-1.4884882	down	GSTM4
215333_x_at	7.8941794E-4	7.367901E-5	-1.9275067	down	-1.6304479	down	-1.5673505	down	-1.2183361	down	GSTM1
215380_s_at	0.011606052	0.0020117157	1.6494976	up	1.7943783	up	1.1341915	up	1.39719	up	GGCT
219270_at	0.011606052	0.0018641291	1.1212616	up	1.2371907	up	1.2560446	up	1.4400002	up	CHAC1
222102_at	0.0046402444	6.1869924E-4	1.0805829	up	1.0680933	up	-1.0308455	down	1.3565221	up	GSTA3
