# Supplementary material for: Transcriptional Activity of Genes Related to the Biotransformation Process in the Development of Colorectal Cancer
Source: Int J Mol Sci. 2025 Dec 16;26(24):12116. doi: 10.3390/ijms262412116 (PMC12733395; doi:10.3390/ijms262412116)
Supplement: Supplementary file 1 [file ijms-26-12116-s001.zip › Supplementary material/S15 ANOVA results of 11 significant mRNA from 69 ATP binding cassette.xlsx]

## Sheet: Anova ATP binding
Probe Set ID	p (Corr)	p	FC ([CS I] vs [Control])	Regulation ([CS I] vs [Control])	FC ([CS II] vs [Control])	Regulation ([CS II] vs [Control])	FC ([CS III] vs [Control])	Regulation ([CS III] vs [Control])	FC ([CS IV] vs [Control])	Regulation ([CS IV] vs [Control])	Gene Symbol
202307_s_at	0.006764792	3.9216186E-4	2.9292989	up	1.7894794	up	1.3674747	up	1.2674448	up	TAP1		Legend:
202850_at	0.03149901	0.0041085663	-1.1917254	down	-1.3575422	down	-1.304931	down	-2.9863212	down	ABCD3			do not meet the adopted analysis criteria
204719_at	4.547521E-8	6.5906103E-10	-4.650811	down	-7.1496162	down	-1.444414	down	-8.080459	down	ABCA8			incorrect expression
209246_at	0.012790427	0.0012975795	1.3113132	up	1.1288217	up	1.0125933	up	1.5709554	up	ABCF2
209247_s_at	0.01950427	0.0022613646	1.0689818	up	1.577152	up	1.1777812	up	1.2034049	up	ABCF2
209735_at	0.010414471	7.546718E-4	-3.1952236	down	-4.710443	down	-3.784056	down	-4.730555	down	ABCG2
213485_s_at	0.0038135864	1.10538735E-4	1.3334318	up	1.7973183	up	1.6147965	up	1.9281265	up	ABCC10
215873_x_at	0.011021291	9.5837313E-4	1.180303	up	1.5188376	up	1.351098	up	1.4013127	up	ABCC10
216418_at	0.0472999	0.007246206	1.0526719	up	1.004895	up	1.0320675	up	1.3643836	up	ABCD1P2
217504_at	0.0472999	0.0075405636	-1.2927065	down	-1.2504742	down	-1.0918322	down	-1.2379322	down	ABCA6
220383_at	0.006764792	3.5264288E-4	1.1976708	up	1.0677603	up	1.0914731	up	1.4373566	up	ABCG5
