# Supplementary material for: Transcriptional Activity of Genes Related to the Biotransformation Process in the Development of Colorectal Cancer
Source: Int J Mol Sci. 2025 Dec 16;26(24):12116. doi: 10.3390/ijms262412116 (PMC12733395; doi:10.3390/ijms262412116)
Supplement: Supplementary file 1 [file ijms-26-12116-s001.zip › Supplementary material/S16 ANOVA results of 63 significant mRNA from 456 transporters.xlsx]

## Sheet: Anova transporters
Probe Set ID	p (Corr)	p	FC ([CS I] vs [Control])	Regulation ([CS I] vs [Control])	FC ([CS II] vs [Control])	Regulation ([CS II] vs [Control])	FC ([CS III] vs [Control])	Regulation ([CS III] vs [Control])	FC ([CS IV] vs [Control])	Regulation ([CS IV] vs [Control])	Gene Symbol
204719_at	3.0053184E-7	6.5906103E-10	-4.650811	down	-7.1496162	down	-1.444414	down	-8.080459	down	ABCA8			Legend:
213485_s_at	0.002965039	1.10538735E-4	1.3334318	up	1.7973183	up	1.6147965	up	1.9281265	up	ABCC10				do not meet the adopted analysis criteria
215873_x_at	0.013656817	9.5837313E-4	1.180303	up	1.5188376	up	1.351098	up	1.4013127	up	ABCC10				incorrect expression
202850_at	0.03469456	0.0041085663	-1.1917254	down	-1.3575422	down	-1.304931	down	-2.9863212	down	ABCD3
209246_at	0.014792406	0.0012975795	1.3113132	up	1.1288217	up	1.0125933	up	1.5709554	up	ABCF2
209247_s_at	0.021940049	0.0022613646	1.0689818	up	1.577152	up	1.1777812	up	1.2034049	up	ABCF2
209735_at	0.013283065	7.546718E-4	-3.1952236	down	-4.710443	down	-3.784056	down	-4.730555	down	ABCG2
220383_at	0.007657388	3.5264288E-4	1.1976708	up	1.0677603	up	1.0914731	up	1.4373566	up	ABCG5
210423_s_at	0.047482636	0.006560101	-1.0497073	down	1.1199197	up	1.2135019	up	1.9434377	up	SLC11A1
217507_at	0.0014653543	4.1775453E-5	1.1865101	up	1.0611039	up	1.1420833	up	1.6582242	up	SLC11A1
210047_at	0.014671152	0.0010617281	1.0266452	up	1.1356492	up	1.0431492	up	1.3464223	up	SLC11A2
204404_at	0.010901838	5.498734E-4	3.901343	up	1.9937723	up	1.2859471	up	2.1473203	up	SLC12A2
219874_at	8.9181756E-4	1.7601662E-5	1.3736072	up	1.65245	up	1.6990896	up	1.5736178	up	SLC12A8
202236_s_at	0.014792406	0.0012926626	-1.2411785	down	-1.4609451	down	-2.114884	down	-2.567395	down	SLC16A1
207038_at	0.04460191	0.006064295	1.0506195	up	-1.0023158	down	1.112803	up	1.3022326	up	SLC16A6
204230_s_at	0.043265197	0.0056466004	-1.0708616	down	1.0914687	up	1.0734841	up	1.5381411	up	SLC17A7
209777_s_at	0.014721674	0.001177651	1.1927391	up	1.2363201	up	1.314529	up	1.4595755	up	SLC19A1
213664_at	0.044332746	0.0059304773	-1.184311	down	-1.6565709	down	-2.3917117	down	-4.114582	down	SLC1A1
202800_at	0.0132500455	6.973708E-4	1.0929656	up	1.1499054	up	1.5067917	up	1.6736697	up	SLC1A3
209610_s_at	0.036236554	0.0043706372	1.2157578	up	1.9273001	up	1.245521	up	1.2983972	up	SLC1A4
202744_at	8.9181756E-4	1.6363194E-5	-1.5671172	down	-1.2042962	down	-1.4672009	down	-1.5770304	down	SLC20A2
221106_at	0.020945923	0.0019751638	1.1379304	up	1.11529	up	1.0678743	up	1.4522793	up	SLC22A17
207088_s_at	0.009601712	4.632405E-4	-1.2542548	down	-1.5683169	down	-1.1865426	down	-1.9581349	down	SLC25A11
204587_at	0.014721674	0.0011070551	1.113917	up	1.2046432	up	1.1981925	up	1.590168	up	SLC25A14
218653_at	0.013656817	9.5421565E-4	1.8267672	up	2.298657	up	1.2227755	up	1.5876839	up	SLC25A15
211754_s_at	0.030975202	0.0033964037	1.3790299	up	1.1963283	up	-1.0427912	down	-1.109466	down	SLC25A17
203658_at	3.15097E-4	3.891405E-6	-1.7725439	down	-1.7237005	down	-1.6320837	down	-1.889873	down	SLC25A20
218725_at	0.0011082119	2.9163473E-5	1.8205557	up	1.1534786	up	1.1841305	up	1.5412691	up	SLC25A22
220182_at	0.002965039	1.10225454E-4	-1.4789914	down	-1.4050925	down	-1.6184859	down	-1.5549067	down	SLC25A23
200030_s_at	3.15097E-4	4.146013E-6	-1.1112665	down	-1.2162791	down	-1.5391359	down	-1.7395108	down	SLC25A3
221020_s_at	0.024088766	0.0025356596	1.4310437	up	2.0397508	up	1.5036186	up	1.1335971	up	SLC25A32
218136_s_at	0.031018397	0.0034691629	1.4770789	up	-1.3472944	down	-1.0607415	down	1.2609259	up	SLC25A37
202825_at	0.0037572132	1.4831105E-4	-2.000772	down	-1.858953	down	-1.8119636	down	-3.0677452	down	SLC25A4
200657_at	9.170543E-4	2.011084E-5	1.0203365	up	1.024204	up	-1.6475737	down	-2.1489809	down	SLC25A5
205058_at	0.043265197	0.0056173257	1.0969539	up	1.0654976	up	-1.0113338	down	1.4035932	up	SLC26A1
204717_s_at	0.033656996	0.0038380786	2.0536554	up	1.5342832	up	1.4061556	up	1.9020085	up	SLC29A2
201250_s_at	0.013283065	7.8649726E-4	1.0686314	up	1.7786382	up	1.4138964	up	1.9174018	up	SLC2A1
222088_s_at	0.021940049	0.0022132606	1.2170335	up	-1.0350325	down	1.720546	up	2.0847437	up	SLC2A14///SLC2A3
202497_x_at	0.014721674	0.0011478547	1.3178167	up	1.1826353	up	2.0052195	up	2.837851	up	SLC2A3
202498_s_at	0.021940049	0.0021897585	1.060382	up	1.0612898	up	1.4709411	up	1.371752	up	SLC2A3
202499_s_at	0.014792406	0.0012444961	1.4403479	up	1.0762385	up	2.7039838	up	3.8189793	up	SLC2A3
220435_at	0.020115826	0.0018527735	-1.5996671	down	-1.9198812	down	-1.7667781	down	-1.8125652	down	SLC30A10
203306_s_at	0.043265197	0.005663296	-1.1681453	down	-1.9873945	down	-1.4889834	down	-3.1041834	down	SLC35A1
219569_s_at	0.013283065	7.6723367E-4	-1.121394	down	-1.0790075	down	1.6320374	up	-1.0451919	down	SLC35G2
56821_at	0.013656817	8.6297275E-4	-1.0402268	down	1.2558471	up	1.2108431	up	1.6716137	up	SLC38A7
218727_at	0.013656817	9.197447E-4	-1.282754	down	1.2788948	up	1.3045993	up	1.7313298	up	SLC38A7
200924_s_at	0.013656817	8.7623537E-4	1.0577549	up	1.419721	up	1.344826	up	1.5751442	up	SLC3A2
203908_at	0.0017855858	5.4820615E-5	-1.6628566	down	-11.383998	down	-3.2921786	down	-10.681869	down	SLC4A4
211494_s_at	0.034505557	0.0040105144	-1.6115453	down	-1.9261428	down	-1.4632835	down	-2.0580711	down	SLC4A4
206628_at	0.020115826	0.0018228815	1.5389237	up	2.8433201	up	1.0198045	up	1.3222747	up	SLC5A1
204087_s_at	3.15097E-4	3.4913546E-6	1.633022	up	2.8144748	up	1.5535073	up	2.3366497	up	SLC5A6
219795_at	0.043265197	0.005373123	2.6009495	up	2.844226	up	1.4645957	up	1.0514485	up	SLC6A14
219614_s_at	0.014721674	0.0011945218	1.5832698	up	1.2916683	up	1.5111173	up	1.4556957	up	SLC6A20
205920_at	0.0018591763	6.1157116E-5	-1.0650866	down	1.8659747	up	1.2964867	up	1.5797753	up	SLC6A6
202219_at	0.006200988	2.7197314E-4	-1.902074	down	-2.8994312	down	-2.1062114	down	-2.3760471	down	SLC6A8
212295_s_at	3.22008E-4	4.9431055E-6	1.3896337	up	2.5321884	up	1.2317399	up	2.0606263	up	SLC7A1
201195_s_at	3.0044562E-4	1.976616E-6	2.013018	up	4.0047207	up	2.5357382	up	3.910734	up	SLC7A5
209453_at	0.043265197	0.0056927893	-1.3266344	down	-1.3493711	down	-1.2759665	down	-1.6812406	down	SLC9A1
206354_at	0.025500378	0.0027401722	1.4059672	up	1.8599553	up	1.0736923	up	2.4137573	up	SLCO1B3
219229_at	0.0046413452	1.9338938E-4	1.3078638	up	1.2837485	up	1.5461315	up	1.7273227	up	SLCO3A1
219911_s_at	9.22501E-6	4.046057E-8	3.279407	up	4.678346	up	1.8118291	up	2.5327272	up	SLCO4A1
220984_s_at	0.021940049	0.0021448305	1.1029602	up	1.0462874	up	1.0758313	up	1.2976106	up	SLCO5A1
205800_at	9.808281E-4	2.3660326E-5	1.0925398	up	1.0450519	up	1.0740663	up	1.2598339	up
