# Supplementary material for: Transcriptional Activity of Genes Related to the Biotransformation Process in the Development of Colorectal Cancer
Source: Int J Mol Sci. 2025 Dec 16;26(24):12116. doi: 10.3390/ijms262412116 (PMC12733395; doi:10.3390/ijms262412116)
Supplement: Supplementary file 1 [file ijms-26-12116-s001.zip › Supplementary material/S17 ANOVA results of 17 significant mRNA of AHR path ANOVA.xlsx]

## Sheet: ANOVA
Probe Set ID	p (Corr)	p	FC ([CS I] vs [Control])	Regulation ([CS I] vs [Control])	FC ([CS II] vs [Control])	Regulation ([CS II] vs [Control])	FC ([CS III] vs [Control])	Regulation ([CS III] vs [Control])	FC ([CS IV] vs [Control])	Regulation ([CS IV] vs [Control])	Gene Symbol
202820_at	0.013576937	0.002103469	1.2123413	up	1.1523585	up	1.5062014	up	1.298349	up	AHR		Legend:
206651_s_at	7.383122E-4	2.0797526E-5	1.1140574	up	1.0639894	up	1.0963619	up	1.2988943	up	CPB2			do not meet the adopted analysis criteria
204920_at	0.0012050134	9.486221E-5	1.5059524	up	-1.0191798	down	1.1166803	up	1.5117145	up	CPS1			incorrect expression
202859_x_at	0.0035451772	3.4952452E-4	3.8853083	up	4.349061	up	3.3335302	up	7.296434	up	CXCL8
202437_s_at	0.023181112	0.0039179344	-1.1000856	down	1.1759726	up	3.2503707	up	2.2172928	up	CYP1B1
2028_s_at	0.032063127	0.0072254934	1.0296075	up	1.245003	up	1.0473771	up	1.2654264	up	E2F1
204947_at	0.0012050134	9.390667E-5	1.4002674	up	1.0885422	up	1.0438926	up	1.5447981	up	E2F1
203693_s_at	0.0012050134	8.0364574E-5	1.8600564	up	1.6984116	up	1.5275847	up	1.8560402	up	E2F3
203957_at	2.0373383E-4	2.8694906E-6	1.2905778	up	1.6149254	up	1.0491799	up	1.1338906	up	E2F6
200598_s_at	0.032063127	0.0070919227	1.6796234	up	-1.4669118	down	-1.224907	down	-3.1185842	down	HSP90B1
211413_s_at	0.03975783	0.00951948	1.0509732	up	1.020536	up	-1.0476705	down	1.4281017	up	PADI4
210597_x_at	0.029134326	0.0057447967	1.1742665	up	1.0369318	up	-1.1236955	down	1.3701215	up	PRB1
211531_x_at	0.026073735	0.0047740643	1.1579927	up	1.0604452	up	1.0607989	up	1.6266345	up	PRB1
206998_x_at	0.0012050134	1.0183211E-4	1.2648748	up	1.1164432	up	1.0868956	up	1.6130282	up	PRB3
205127_at	0.00804332	0.0010281373	-4.4447412	down	-3.1494975	down	-2.1779928	down	-4.4322224	down	PTGS1
205128_x_at	0.00804332	0.001132862	-3.4520023	down	-2.554651	down	-1.7924898	down	-3.1025693	down	PTGS1
215813_s_at	0.0061103483	6.8848993E-4	-4.030094	down	-2.995248	down	-1.7334723	down	-4.3044653	down	PTGS1
