# Supplementary material for: Transcriptional Activity of Genes Related to the Biotransformation Process in the Development of Colorectal Cancer
Source: Int J Mol Sci. 2025 Dec 16;26(24):12116. doi: 10.3390/ijms262412116 (PMC12733395; doi:10.3390/ijms262412116)
Supplement: Supplementary file 1 [file ijms-26-12116-s001.zip › Supplementary material/S4 List of 366 entities of biotransformation.xlsx]

## Sheet: Arkusz1
Probe sets
1431_at
1494_f_at
200064_at
200598_s_at
200627_at
200768_s_at
200769_s_at
200824_at
200903_s_at
201106_at
201272_at
201348_at
201403_s_at
201415_at
201425_at
201470_at
201633_s_at
201634_s_at
201781_s_at
201782_s_at
201885_s_at
201900_s_at
202017_at
202139_at
202237_at
202238_s_at
202263_at
202314_at
202426_s_at
202434_s_at
202435_s_at
202436_s_at
202437_s_at
202449_s_at
202554_s_at
202607_at
202608_s_at
2028_s_at
202820_at
202831_at
202859_x_at
202922_at
202923_s_at
202967_at
202986_at
203058_s_at
203059_s_at
203060_s_at
203199_s_at
203200_s_at
203283_s_at
203284_s_at
203285_s_at
203343_at
203402_at
203475_at
203559_s_at
203615_x_at
203646_at
203647_s_at
203671_at
203672_x_at
203693_s_at
203774_at
203814_s_at
203815_at
203916_at
203921_at
203924_at
203925_at
203957_at
203979_at
204041_at
204065_at
204110_at
204111_at
204112_s_at
204149_s_at
204151_x_at
204168_at
204309_at
204382_at
204388_s_at
204389_at
204418_x_at
204532_x_at
204550_x_at
204894_s_at
204920_at
204947_at
205058_at
205073_at
205097_at
205127_at
205128_x_at
205342_s_at
205343_at
205379_at
205439_at
205465_x_at
205466_s_at
205480_s_at
205502_at
205567_at
205582_s_at
205623_at
205666_at
205670_at
205676_at
205720_at
205731_s_at
205732_s_at
205749_at
205750_at
205752_s_at
205759_s_at
205765_at
205770_at
205776_at
205813_s_at
205939_at
205969_at
205983_at
205998_x_at
205999_x_at
206094_x_at
206153_at
206262_at
206263_at
206292_s_at
206293_at
206340_at
206424_at
206469_x_at
206496_at
206504_at
206505_at
206514_s_at
206515_at
206539_s_at
206561_s_at
206651_s_at
206726_at
206754_s_at
206755_at
206756_at
206797_at
206913_at
206930_at
206963_s_at
206997_s_at
206998_x_at
207064_s_at
207102_at
207122_x_at
207126_x_at
207131_x_at
207244_x_at
207245_at
207386_at
207392_x_at
207406_at
207407_x_at
207498_s_at
207544_s_at
207601_at
207608_x_at
207609_s_at
207718_x_at
207773_x_at
207786_at
207813_s_at
207820_at
207843_x_at
207913_at
207958_at
208007_at
208126_s_at
208147_s_at
208213_s_at
208252_s_at
208284_x_at
208327_at
208334_at
208367_x_at
208596_s_at
208817_at
208818_s_at
208847_s_at
208848_at
208928_at
209009_at
209043_at
209105_at
209106_at
209107_x_at
209148_at
209160_at
209366_x_at
209368_at
209531_at
209607_x_at
209612_s_at
209613_s_at
209614_at
209616_s_at
209645_s_at
209646_x_at
209667_at
209668_x_at
209699_x_at
209711_at
209712_at
209713_s_at
209834_at
209918_at
209919_x_at
209975_at
209976_s_at
210078_s_at
210079_x_at
210096_at
210249_s_at
210289_at
210357_s_at
210452_x_at
210471_s_at
210505_at
210558_at
210576_at
210580_x_at
210597_x_at
210726_at
210828_s_at
210912_x_at
211231_x_at
211295_x_at
211385_x_at
211413_s_at
211417_x_at
211440_x_at
211441_x_at
211442_x_at
211470_s_at
211531_x_at
211630_s_at
211653_x_at
211682_x_at
211726_s_at
211732_x_at
211791_s_at
211843_x_at
212224_at
212741_at
212867_at
213509_x_at
213981_at
213991_s_at
214069_at
214091_s_at
214165_s_at
214234_s_at
214235_at
214259_s_at
214261_s_at
214320_x_at
214359_s_at
214419_s_at
214420_s_at
214421_x_at
214440_at
214610_at
214630_at
214863_at
214867_at
215095_at
215096_s_at
215103_at
215125_s_at
215299_x_at
215300_s_at
215333_x_at
215380_s_at
215432_at
215603_x_at
215605_at
215726_s_at
215766_at
215813_s_at
215982_s_at
216025_x_at
216058_s_at
216204_at
216334_s_at
216381_x_at
216594_x_at
216607_s_at
216661_x_at
216687_x_at
216719_s_at
216720_at
217021_at
217074_at
217133_x_at
217175_at
217319_x_at
217468_at
217558_at
217626_at
217745_s_at
217751_at
217752_s_at
217774_s_at
217884_at
217993_s_at
218221_at
218222_x_at
218633_x_at
218734_at
218865_at
218927_s_at
219079_at
219270_at
219391_at
219425_at
219452_at
219527_at
219565_at
219634_at
219697_at
219815_at
219825_at
219903_s_at
219934_s_at
219948_x_at
219985_at
220017_x_at
220061_at
220063_at
220179_at
220230_s_at
220311_at
220331_at
220335_x_at
220429_at
220432_s_at
220446_s_at
220562_at
220733_at
221062_at
221065_s_at
221164_x_at
221304_at
221305_s_at
221413_at
221636_s_at
221941_at
222025_s_at
222083_at
222100_at
222102_at
222369_at
32094_at
40665_at
50400_at
89977_at
