# Supplementary material for: Transcriptional Activity of Genes Related to the Biotransformation Process in the Development of Colorectal Cancer
Source: Int J Mol Sci. 2025 Dec 16;26(24):12116. doi: 10.3390/ijms262412116 (PMC12733395; doi:10.3390/ijms262412116)
Supplement: Supplementary file 1 [file ijms-26-12116-s001.zip › Supplementary material/S5 List of 121 entities of functionalization.xlsx]

## Sheet: Arkusz1
Probe sets
207820_at
209612_s_at
209613_s_at
209614_at
206262_at
210505_at
202820_at
201781_s_at
201782_s_at
212224_at
209645_s_at
209646_x_at
203559_s_at
207064_s_at
204894_s_at
210828_s_at
218221_at
218222_x_at
202986_at
205750_at
209667_at
209668_x_at
213509_x_at
208007_at
220335_x_at
201633_s_at
201634_s_at
201885_s_at
204309_at
205502_at
203475_at
205749_at
207608_x_at
207609_s_at
202434_s_at
202435_s_at
202436_s_at
202437_s_at
215982_s_at
219825_at
203979_at
205676_at
208327_at
1494_f_at
207244_x_at
211295_x_at
214320_x_at
208126_s_at
215103_at
216058_s_at
208147_s_at
209148_at
219903_s_at
214419_s_at
214420_s_at
214421_x_at
216025_x_at
216661_x_at
217558_at
220017_x_at
207498_s_at
217468_at
1431_at
209975_at
209976_s_at
222100_at
207786_at
216719_s_at
216720_at
220562_at
220432_s_at
205998_x_at
205999_x_at
208367_x_at
210726_at
205939_at
211843_x_at
220331_at
207407_x_at
211231_x_at
217319_x_at
210096_at
206514_s_at
210452_x_at
206515_at
210576_at
202314_at
216607_s_at
202017_at
203646_at
203647_s_at
207813_s_at
205666_at
200064_at
214359_s_at
204388_s_at
204389_at
212741_at
204041_at
218865_at
209105_at
209106_at
209107_x_at
210249_s_at
205731_s_at
205732_s_at
212867_at
215605_at
203814_s_at
206340_at
221941_at
50400_at
208928_at
200627_at
205127_at
205128_x_at
215813_s_at
202426_s_at
202449_s_at
210357_s_at
217074_at
