# Supplementary material for: Transcriptional Activity of Genes Related to the Biotransformation Process in the Development of Colorectal Cancer
Source: Int J Mol Sci. 2025 Dec 16;26(24):12116. doi: 10.3390/ijms262412116 (PMC12733395; doi:10.3390/ijms262412116)
Supplement: Supplementary file 1 [file ijms-26-12116-s001.zip › Supplementary material/S6 List of 91 entities of cytochrome P450 (CYPs).xlsx]

## Sheet: Arkusz1
Probe sets
1431_at
1494_f_at
202314_at
202434_s_at
202435_s_at
202436_s_at
202437_s_at
203475_at
203979_at
204309_at
205073_at
205502_at
205676_at
205749_at
205765_at
205939_at
205998_x_at
205999_x_at
206153_at
206424_at
206504_at
206514_s_at
206515_at
206539_s_at
206754_s_at
206755_at
207244_x_at
207386_at
207406_at
207407_x_at
207498_s_at
207608_x_at
207609_s_at
207718_x_at
207773_x_at
207786_at
207913_at
208126_s_at
208130_s_at
208131_s_at
208147_s_at
208327_at
208367_x_at
209148_at
209975_at
209976_s_at
210096_at
210272_at
210452_x_at
210576_at
210702_s_at
210726_at
211231_x_at
211295_x_at
211440_x_at
211441_x_at
211442_x_at
211843_x_at
211892_s_at
214234_s_at
214235_at
214320_x_at
214419_s_at
214420_s_at
214421_x_at
214610_at
214622_at
214630_at
215103_at
215809_at
215982_s_at
216025_x_at
216058_s_at
216334_s_at
216340_s_at
216607_s_at
216661_x_at
216719_s_at
216720_at
217133_x_at
217319_x_at
217468_at
217558_at
219565_at
219825_at
219903_s_at
220017_x_at
220331_at
220432_s_at
220562_at
222100_at
