# Supplementary material for: Transcriptional Activity of Genes Related to the Biotransformation Process in the Development of Colorectal Cancer
Source: Int J Mol Sci. 2025 Dec 16;26(24):12116. doi: 10.3390/ijms262412116 (PMC12733395; doi:10.3390/ijms262412116)
Supplement: Supplementary file 1 [file ijms-26-12116-s001.zip › Supplementary material/S7 List of 75 entities of conjugation.xlsx]

## Sheet: Arkusz1
Probe sets
215432_at
214069_at
220061_at
89977_at
219391_at
219270_at
217752_s_at
208817_at
208818_s_at
213981_at
216204_at
202922_at
202923_s_at
203925_at
215380_s_at
207131_x_at
208284_x_at
209919_x_at
211417_x_at
215603_x_at
209918_at
206930_at
222083_at
222102_at
202967_at
215766_at
217751_at
204550_x_at
215333_x_at
204149_s_at
210912_x_at
205752_s_at
201470_at
200824_at
203815_at
209531_at
206726_at
209607_x_at
210580_x_at
205813_s_at
200768_s_at
200769_s_at
204168_at
201403_s_at
203774_at
203199_s_at
203200_s_at
206797_at
202237_at
202238_s_at
222025_s_at
209043_at
207122_x_at
211385_x_at
207601_at
219934_s_at
206292_s_at
206293_at
205759_s_at
219425_at
203671_at
203672_x_at
217774_s_at
204532_x_at
206094_x_at
207126_x_at
208596_s_at
215125_s_at
207958_at
219948_x_at
207245_at
207392_x_at
216687_x_at
217175_at
206505_at
