# Supplementary material for: Transcriptional Activity of Genes Related to the Biotransformation Process in the Development of Colorectal Cancer
Source: Int J Mol Sci. 2025 Dec 16;26(24):12116. doi: 10.3390/ijms262412116 (PMC12733395; doi:10.3390/ijms262412116)
Supplement: Supplementary file 1 [file ijms-26-12116-s001.zip › Supplementary material/S8 List of 69 entities of ATP Binding Cassette.xlsx]

## Sheet: Arkusz1
Probe sets
200045_at
201872_s_at
201873_s_at
202307_s_at
202394_s_at
202804_at
202805_s_at
202850_at
203191_at
203192_at
203196_at
203504_s_at
203505_at
203981_s_at
203982_s_at
204343_at
204567_s_at
204719_at
204769_s_at
204770_at
205043_at
205142_x_at
206155_at
206317_s_at
207321_s_at
207583_at
207593_at
207622_s_at
207623_at
207819_s_at
208161_s_at
208288_at
208428_at
208462_s_at
208480_s_at
208561_at
208562_s_at
209246_at
209247_s_at
209380_s_at
209620_s_at
209641_s_at
209735_at
209993_at
210082_at
210099_at
210100_s_at
210245_at
210246_s_at
211113_s_at
211224_s_at
212772_s_at
213353_at
213485_s_at
214033_at
214209_s_at
214979_at
215465_at
215559_at
215702_s_at
215703_at
215873_x_at
216066_at
216418_at
217026_at
217504_at
219577_s_at
220159_at
220383_at
